# Supplementary material for: Zero Echo Time 17O-MRI Reveals Decreased Cerebral Metabolic Rate of Oxygen Consumption in a Murine Model of Amyloidosis
Source: Metabolites. 2021 Apr 22;11(5):263. doi: 10.3390/metabo11050263 (PMC8145383; doi:10.3390/metabo11050263)
Supplement: Supplementary file 1 [file metabolites-11-00263-s001.zip]

Archive with 1 entries (1 files):
- metabolites-1172259-supplementary.pdf
